# Supplementary material for: CDKN2B Inhibits Vascular Smooth Muscle Phenotypic Switching in Corpus Spongiosum Surrounding the Urethral Plate in Hypospadias
Source: Biomedicines. 2025 Dec 23;14(1):32. doi: 10.3390/biomedicines14010032 (PMC12839318; doi:10.3390/biomedicines14010032)
Supplement: Supplementary file 1 [file biomedicines-14-00032-s001.zip]

Archive with 1 entries (1 files):
- biomedicines-3979730-supplementary.pdf
